# Supplementary material for: Thymus atlanticus: A Source of Nutrients with Numerous Health Benefits and Important Therapeutic Potential for Age-Related Diseases
Source: Nutrients. 2023 Sep 21;15(18):4077. doi: 10.3390/nu15184077 (PMC10534698; doi:10.3390/nu15184077)
Supplement: Supplementary file 1 [file nutrients-15-04077-s001.zip]

Archive with 1 entries (1 files):
- nutrients-2619339-supplementary.pdf
